# Supplementary material for: High-Throughput Fluorescent Assay for Inhibitor Screening of Proteases from RNA Viruses
Source: Molecules. 2021 Jun 22;26(13):3792. doi: 10.3390/molecules26133792 (PMC8270262; doi:10.3390/molecules26133792)
Supplement: Supplementary file 1 [file molecules-26-03792-s001.zip]

Archive with 1 entries (1 files):
- molecules-1235921-supplementary.pdf
